# Supplementary material for: High-Tribological-Performance Polymer Nanocomposites: An Approach Based on the Superlubricity State of the Graphene Oxide Agglomerates
Source: Polymers (Basel). 2021 Jul 8;13(14):2237. doi: 10.3390/polym13142237 (PMC8309333; doi:10.3390/polym13142237)
Supplement: Supplementary file 1 [file polymers-13-02237-s001.zip]

Archive with 1 entries (1 files):
- polymers-1277340-supplementary.pdf
